# Supplementary material for: Metabotypes of flavan-3-ol colonic metabolites after cranberry intake: elucidation and statistical approaches
Source: Eur J Nutr. 2021 Nov 9;61(3):1299–317. doi: 10.1007/s00394-021-02692-z (PMC8921115; doi:10.1007/s00394-021-02692-z)
Supplement: Supplementary file 2 — Supplementary file2 (XLSX 18 KB) [file 394_2021_2692_MOESM2_ESM.xlsx]

## Sheet: Article information
Metabotypes of flavan-3-ol colonic metabolites after cranberry intake: elucidation and statistical approaches
Pedro Mena1,*,+, Claudia Favari1,+, Animesh Acharjee2,3,4, Saisakul Chernbumroong2,3, Letizia Bresciani1, Claudio Curti5, Furio Brighenti1, Christian Heiss6, Ana Rodriguez-Mateos7, Daniele Del Rio1, 8
1 Human Nutrition Unit, Department of Food & Drug, University of Parma, Parma, Italy
2 College of Medical and Dental Sciences, Institute of Cancer and Genomic Sciences, Centre for Computational Biology, University of Birmingham, B15 2TT, UK
3 Institute of Translational Medicine, University Hospitals Birmingham NHS, Foundation Trust, B15 2TT, UK
4 NIHR Surgical Reconstruction and Microbiology Research Centre, University Hospital Birmingham, Birmingham B15 2WB, UK
5 Department of Food & Drug, University of Parma, Parma, Italy
6 Department of Clinical and Experimental Medicine, Faculty of Health and Medical Sciences, University of Surrey, Guildford, UK
7 Department of Nutritional Sciences, Faculty of Life Sciences and Medicine, King’s College London, London, UK
8 School of Advanced Studies on Food and Nutrition, University of Parma, Parma, Italy
+ Equal contributors
* Corresponding author: Via Volturno 39, 43125 Parma, Italy; Tel.: +39 0521-903841; E-mail: pedro.mena@unipr.it

## Sheet: Data
Study	Subject	Identifier	INDIVIDUAL METABOLITES					SUMS OF METABOLITES BELONGING TO THE SAME AGLYCONE COMPOUND
			FC	Kmeans	EM	PC score-based, 2 groups	PC score-based, 3 groups	FC	Kmeans	EM	PC score-based, 2 groups	PC score-based, 3 groups
Chronic-v1	1	1	1	1	1	1	3	1	1	1	2	2
Chronic-v1	2	2	2	2	1	2	2	2	2	2	2	2
Chronic-v1	3	3	1	1	1	1	3	1	1	1	1	3
Chronic-v1	5	4	1	1	2	1	3	2	1	2	1	1
Chronic-v1	9	5	1	1	2	1	3	2	1	2	1	1
Chronic-v1	10	6	1	1	1	1	3	1	1	1	1	3
Chronic-v1	11	7	1	1	1	1	3	1	1	1	1	3
Chronic-v1	12	8	1	1	1	2	3	1	1	1	1	3
Chronic-v1	14	9	1	1	1	1	1	1	1	1	2	3
Chronic-v1	17	10	1	1	1	1	3	1	1	1	1	3
Chronic-v1	19	11	1	1	1	2	3	1	1	1	2	3
Chronic-v1	21	12	1	1	1	1	3	1	1	1	2	2
Chronic-v1	24	13	1	1	1	1	3	2	1	2	1	1
Chronic-v1	25	14	1	1	1	1	3	1	1	1	1	3
Chronic-v1	27	15	1	1	1	2	3	1	1	1	2	3
Chronic-v1	32	16	1	1	2	1	3	1	1	1	1	3
Chronic-v1	34	17	1	1	1	2	3	1	1	1	2	3
Chronic-v1	37	18	1	1	1	2	3	1	1	1	1	3
Chronic-v1	39	19	1	1	2	1	3	1	1	1	1	3
Chronic-v1	41	20	2	2	1	1	1	1	1	2	1	1
Chronic-v1	42	21	1	1	2	1	3	1	1	1	1	1
Chronic-v2	1	22	1	1	1	1	3	1	1	1	1	3
Chronic-v2	2	23	1	1	2	1	1	2	1	2	1	1
Chronic-v2	3	24	1	1	1	2	3	1	1	1	1	3
Chronic-v2	5	25	1	1	2	1	3	2	1	2	1	1
Chronic-v2	9	26	1	1	2	1	3	2	1	2	1	1
Chronic-v2	10	27	1	1	1	1	3	1	1	1	1	3
Chronic-v2	11	28	1	1	1	1	3	1	1	1	1	3
Chronic-v2	12	29	1	1	1	2	3	1	1	1	1	3
Chronic-v2	14	30	1	1	1	1	3	1	1	1	2	3
Chronic-v2	16	31	1	1	1	2	2	1	1	1	2	3
Chronic-v2	17	32	2	2	1	1	1	2	2	1	2	2
Chronic-v2	19	33	1	1	1	2	3	1	1	1	2	3
Chronic-v2	21	34	1	1	1	1	3	1	1	1	2	2
Chronic-v2	24	35	1	1	1	2	3	1	1	1	2	3
Chronic-v2	25	36	1	1	1	2	2	1	1	1	2	3
Chronic-v2	27	37	1	1	1	2	3	1	1	1	2	3
Chronic-v2	32	38	1	1	1	1	3	1	1	1	2	3
Chronic-v2	34	39	1	1	1	1	3	1	1	1	2	3
Chronic-v2	37	40	1	1	1	1	3	1	1	1	1	3
Chronic-v2	39	41	1	1	2	1	1	2	1	2	1	1
Chronic-v2	41	42	2	2	1	1	1	1	1	1	2	2
Chronic-v2	42	43	2	2	2	1	1	2	2	2	1	1
Acute-1741 mg TF	1	44	2	2	1	2	2	1	1	1	2	2
Acute-1741 mg TF	2	45	2	2	1	2	2	1	1	1	2	2
Acute-1741 mg TF	3	46	2	1	2	2	2	1	1	1	2	2
Acute-1741 mg TF	4	47	1	1	1	2	3	1	1	1	2	3
Acute-1741 mg TF	5	48	2	2	1	2	2	1	1	1	1	1
Acute-1741 mg TF	6	49	2	2	2	1	1	2	2	2	1	1
Acute-1741 mg TF	7	50	2	2	1	2	2	1	1	1	2	2
Acute-1741 mg TF	8	51	2	2	1	2	2	1	1	1	2	2
Acute-1741 mg TF	9	52	1	1	2	1	3	1	1	1	1	3
Acute-1741 mg TF	10	53	1	1	2	1	3	1	1	2	1	1
Acute-1396 mg TF	1	54	2	2	1	2	2	1	1	1	2	3
Acute-1396 mg TF	2	55	1	1	1	2	2	1	1	1	2	2
Acute-1396 mg TF	3	56	2	2	1	2	2	1	1	1	2	2
Acute-1396 mg TF	4	57	1	1	1	2	3	1	1	1	2	3
Acute-1396 mg TF	5	58	1	1	1	2	3	1	1	1	2	3
Acute-1396 mg TF	6	59	2	2	2	1	1	2	2	2	1	1
Acute-1396 mg TF	7	60	2	2	2	2	2	1	1	1	2	2
Acute-1396 mg TF	8	61	1	1	1	2	3	1	1	1	2	3
Acute-1396 mg TF	9	62	1	1	2	2	2	1	1	1	2	2
Acute-1396 mg TF	10	63	1	1	2	1	3	1	1	1	2	3
Acute-1131 mg TF	1	64	1	1	1	2	3	1	1	1	2	3
Acute-1131 mg TF	2	65	1	1	1	2	3	1	1	1	2	3
Acute-1131 mg TF	3	66	1	1	1	2	2	1	1	1	2	2
Acute-1131 mg TF	4	67	1	1	1	2	3	1	1	1	2	3
Acute-1131 mg TF	5	68	1	1	1	2	3	1	1	1	2	3
Acute-1131 mg TF	6	69	2	2	2	1	1	2	2	2	1	1
Acute-1131 mg TF	7	70	1	1	1	2	3	1	1	1	2	3
Acute-1131 mg TF	8	71	1	1	1	2	3	1	1	1	1	3
Acute-1131 mg TF	9	72	1	1	2	1	3	1	1	1	1	3
Acute-1131 mg TF	10	73	1	1	1	2	3	1	1	1	2	3
Acute-716 mg TF	1	74	1	1	1	2	3	1	1	1	2	3
Acute-716 mg TF	2	75	1	1	1	2	3	1	1	1	2	3
Acute-716 mg TF	3	76	1	1	1	2	3	1	1	1	2	3
Acute-716 mg TF	4	77	1	1	1	2	3	1	1	1	2	3
Acute-716 mg TF	5	78	1	1	1	2	3	1	1	1	2	3
Acute-716 mg TF	6	79	1	1	2	1	3	2	1	2	1	1
Acute-716 mg TF	7	80	1	1	2	1	3	1	1	1	2	3
Acute-716 mg TF	8	81	1	1	1	2	3	1	1	1	2	3
Acute-716 mg TF	9	82	2	2	2	1	1	1	1	2	2	2
Acute-716 mg TF	10	83	1	1	1	2	3	1	1	1	2	3
